# Supplementary material for: Humoral epitope dominance and immune imprinting by SARS‐CoV‐1 and SARS‐CoV‐2 vaccines
Source: Immunol Cell Biol. 2026 Jan 6;104(2):150–67. doi: 10.1111/imcb.70072 (PMC12872407; doi:10.1111/imcb.70072)
Supplement: Supplementary file 2 — Supplementary table 1. [file IMCB-104-150-s002.xlsx]

## Sheet: A. RBD contact residues
Contact residues
ACE2R (PDB 6m0j)
S309 (PDB 7r6w)			H	H	H		H		H	H	H	H	H	H	L/H	H								H		H	H	H	H	H	H
EY6A (PDB 6zcz)																																						H	H	H				H	H	H	L/H	L/H	L
S2H97 (PDB 7m7w)																							H		L/H		H
	331	332	333	334	335	336	337	338	339	340	341	342	343	344	345	346	347	348	349	350	351	352	353	354	355	356	357	358	359	360	361	362	363	364	365	366	367	368	369	370	371	372	373	374	375	376	377	378	379
SARS-CoV-2 RBD	N	I	T	N	L	C	P	F	G	E	V	F	N	A	T	R	F	A	S	V	Y	A	W	N	R	K	R	I	S	N	C	V	A	D	Y	S	V	L	Y	N	S	A	S	F	S	T	F	K	C
SARS-CoV-1 RBD	N	I	T	N	L	C	P	F	G	E	V	F	N	A	T	K	F	P	S	V	Y	A	W	E	R	K	R	I	S	N	C	V	A	D	Y	S	V	L	Y	N	S	T	F	F	S	T	F	K	C
[truncated: 145 more columns]

## Sheet: B. Epitope conservation
Epitope Class	Binding protein	# Conserved residues CoV1 vs CoV2	# Non- conserved residues CoV1 vs CoV2	% changes
1/2	ACE2R	8	18	69
3	S309	20	4	18
4	EY6A	28	2	7
5	S2H97	19	6	24
Pairwise comparisons	Chi-square, df	z	P value	Relative risk	95% CI
ACE2R to S309	13.99, 1	3.741	0.0002	0.3692	0.1942 to 0.6350
ACE2R to EY6A	23.75, 1	4.873	<0.0001	0.3297	0.1758 to 0.5446
ACE2R to S2H97	10.47, 1	3.235	0.0012	0.4049	0.2109 to 0.7117
S309 to EY6A	1.350, 1	1.162	0.2453	0.8929	0.6809 to 1.095
S309 to S2H97	3.296, 1	1.816	0.0694	0.8143	0.6006 to 1.018
EY6A to S2H97	0.4054, 1	0.6367	0.5243	0.912	0.6590 to 1.241
